# Supplementary material for: What happens after a blood meal? A transcriptome analysis of the main tissues involved in egg production in Rhodnius prolixus, an insect vector of Chagas disease
Source: PLoS Negl Trop Dis. 2020 Oct 15;14(10):e0008516. doi: 10.1371/journal.pntd.0008516 (PMC7591069; doi:10.1371/journal.pntd.0008516)
Supplement: S1 Table — Columns are: the gene name we are assigning; VectorBase code–the official gene number in the RproC3 genome assembly; OV_FC, OV_UFC, FB_FC, FB_UFC, CNS_UFC and CNS_FC show the readcount after normalization. Log2FoldChange: log2 (fed condition/unfed condition); p-adj: pvalue after normalization (the smaller the p-adj, the more significant the difference). Excel cell highlights in green: up-regulation in fed condition; excel cell highlights in orange: up-regulation in unfed condition. CNS_FC, central nervous system post-feeding (FC, fed condition); CNS_UFC, central nervous system before of a blood meal (UFC, unfed condition); FB_FC, fat body in FC; FB_UFC, fat body in UFC; OV_FC, ovary in FC; OV_UFC, ovary in UFC. (XLSX) [file pntd.0008516.s003.xlsx]

## Sheet: Proteins
	VectorBase code	OV_FC	OV_UFC	log2FoldChange	padj	FB_FC	FB_UFC	log2FoldChange	padj
Vitellogenin-2 (Vg2)	RPRC002109	186.143	57.487	1.6951	0.017177	519912	12425.3	5.3869	3.56e-11
Vitellogenin-1 (Vg1)	RPRC013511	4763.85	660.059	2.8515	1.03e-12	6.83782e+06	3.33766e+06	1.0347	0.27295
RHBP	RPRC004408	2249.73	147.105	3.9348	1.75e-08	819756	276451	1.5682	0.00011459
Fz2 (fragment)	RPRC010057	43.815	10.255	2.0951	9.93e-05	0.805027	0.32638	1.3025	1
Fz2 (fragment)	RPRC000842	344.965	216.506	0.67204	0.0046027	184.885	100.559	0.87859	0.28226
PKC (fragment)	RPRC009257	196.426	104.607	0.909	0.00024673	176.12	229.292	-0.38063	0.52159
Cathepsin F	RPRC013094	1929.09	1465.39	0.39664	0.0090596	249.215	472.786	-0.9238	0.013261
HSP70	RPRC004310	122376	151667	-0.30959	0.18109	14977.5	175405	-3.5498	8.65e-30
Vitellogenin receptor (VgR)	RPRC000551	16993.3	25808.8	-0.6029	3.86e-05	22.3165	32.4255	-0.53902	0.82018
Protein Wnt (Fragment)	RPRC002679	188.627	64.1587	1.5558	3.88e-05	3.0415	3.92006	-0.3661	1
Calcineurin B2	RPRC008393	2482.66	1570.26	0.66089	0.00031703	330.616	235.733	0.488	0.26338

## Sheet: Notch signaling
Notch signaling	VectorBase code	OV_FC	OV_UFC	log2FoldChange	padj	FB_FC	FB_UFC	log2FoldChange	padj
Fringe (fragment)	RPRC003560	469.619	332.145	0.49968	0.0097457	23.2633	21.6389	0.10443	1
Fringe (fragment)	RPRC003559	437.38	290.441	0.59064	0.0023749	22.2093	20.6716	0.10351	1
Presenilin enhancer B	RPRC004472	1184.78	899.137	0.39801	0.015589	191.903	138.101	0.47465	0.33096
Presenilin 1	RPRC005509	3385.17	1718.71	0.9779	2.92e-12	479.015	315.756	0.60126	0.15142
Mastermind	RPRC014238	3242.62	1460.85	1.1503	8.06e-06	582.924	644.187	-0.14417	0.87494
Bx42	RPRC009575	6731.3	4943.47	0.44536	0.0015235	858.648	1575.82	-0.87597	0.012484
Hairy	RPRC000496	830.483	349.142	1.2501	4.68e-14	1353.71	1072.02	0.33659	0.609
HDAC1	RPRC007691	2914.91	2345.62	0.31348	0.043716	441.157	263.765	0.74204	0.171
Kuzbanian	RPRC007479	560.351	287.003	0.96526	8.32e-08	49.4514	37.6949	0.39164	0.702

## Sheet: JH signaling
Juvenile hormone (JH) signaling	VectorBase code	OV_FC	OV_UFC	log2FoldChange	padj	FB_FC	FB_UFC	log2FoldChange	padj
Allatostatin receptor	RPRC013486	243.982	269.157	-0.14168	0.70694	5.625	1.977	1.5086	0.63894
Allatostatin CC	RPRC000300	256.95	3068.51	-3.578	3.47e-28	1.451	9.48	-2.708	0.17645
Met-like (fragment)	RPRC007000	185.091	236.781	-0.35532	0.17362	76.14	346.392	-2.1857	1.45e-07
Kr-h1-like	RPRC014398	214.258	29.092	2.8806	4.7e-14	48.73	12.482	1.965	0.55538
Glucose Regulated Protein 78-like (Grp78)	RPRC010252	13505.1	7987.54	0.75768	2.97e-08	8975.11	741.573	3.5973	0.02934
Acetyl-coa acetyltransferase, mitochondrial (ACoA-thiolase)	RPRC007496	5901.16	1569.38	1.9108	1.33e-43	21467	2923.36	2.8764	5.64e-21
Hydroxymethylglutaryl-coa reductase (HMG-CoA reductase)	RPRC007884	969.218	503.373	0.94519	9.08e-06	439.223	3394.79	-2.9503	8.79e-12
Mevalonate kinase (MevKin)	RPRC014277	896.567	698.365	0.36043	0.036011	186.427	236.505	-0.34326	0.56645
Phosphomevalonate kinase (P-MevKin)	RPRC006212	856.015	583.927	0.55185	0.0010535	121.819	172.863	-0.50488	0.39507
Diphosphomevalonate decarboxylase (PP-MevDec)	RPRC012093	1594.91	856.401	0.89712	2.42e-09	222.812	156.957	0.50546	0.303
Isopentenyl diphosphate synthase (IPPI)	RPRC003718	1147.48	1022.16	0.16685	0.487	106.377	78.8661	0.43171	0.48
Farnesyl diphosphate synthase (FPPS)	RPRC014226	5387.97	9916.32	-0.88006	4.47e-07	711.657	828.578	-0.21946	0.723
Farnesyl pyrophosphatase (FPPase)	RPRC004412	643.952	300.252	1.1008	1.8e-07	337.904	108.993	1.6324	8.41e-06
JH epoxide hydrolase (EPOX)	RPRC009604	2475.61	1307.69	0.92077	1.18e-10	3997.5	2404.61	0.73329	0.19923
JHAMT-like	RPRC004476	5.329	1.066	2.3217	0.31289	9163.86	5761.2	0.66959	0.1563

## Sheet: Takeout genes
	VectorBase code	OV_FC	OV_UFC	log2FoldChange	padj	CNS_FC	CNS_UFC	log2FoldChange	padj	FB_FC	FB_UFC	log2FoldChange	padj
To1	RPRC010098	51.082	25.5088	1.0018	0.38671	195.547	591.075	-1.5958	0.12307	16.513	60.876	-1.8822	0.22226
To2	RPRC010096	35.319	28.187	0.32538	0.62259	2705.59	17349.3	-2.6809	0.0035016	191.941	227.38	-0.24444	1
To3	RPRC008440	0	6.409	-6.409	0.024872	6.428	5.171	0.31394	0.89317	0.2783	0.349	-0.32741	1
To4	RPRC008432	195.727	157.666	0.31197	0.26101	12448.8	30525.4	-1.294	0.000367	66.99	485.705	-2.8581	2.71e-13
To5	RPRC008451	1061.22	2.312	8.8425	4.64e-98	3.683	4.687	-0.34776	0.90226	1.32701	0.971427	0.45001	1
To6	RPRC002313	244.08	206.678	0.23997	0.35472	114.66	192.302	-0.74601	0.036956	6.122	4.952	0.30596	0.98998
To7	RPRC008276	5.729	4.43	0.37112	0.98657	41.686	39.161	0.090146	0.96103	19.774	13.412	0.56014	0.70272
To8	RPRC009613	3.473	10.879	-1.6471	0.31282	2.603	5.501	-1.0795	0.46057	7.086	8.439	-0.25199	0.99291
To9	RPRC010085	33.908	28.391	0.25618	0.83617	8.891	9.048	-0.025251	1	25.007	3.586	2.8019	0.0023183
To10	RPRC011983	0.742	2.531	-1.77	0.70719	0.818	1.373	-0.74791	0.94858	1.67	1.305	0.35492	1
To10	RPRC011984	0.371	1.577	-2.087	0.70114	0.851	0	0.70114	1	0	0.326	-0.32	1
To11	RPRC005773	230.761	178.186	0.37302	0.1442	152.586	152.686	-0.00095324	0.9	380.89	270.463	0.49394	0.30191
To12	RPRC010201	44.178	0.255	7.4348	5.57e-08	18.959	11.326	0.7432	0.29934	9.458	4.679	1.0152	0.6351
To13	RPRC010202	46.098	2.742	4.0714	1.96e-10	141.189	98.444	0.52026	0.1227	40.562	12.925	1.6499	0.046848
To14	RPRC005774	14.963	10.284	0.541	0.62934	18.702	44.942	-1.2649	0.057196	18.919	18.72	0.015229	1
To15	RPRC005775	57.873	37.465	0.62732	0.16261	53.577	44.386	0.27151	0.75225	116.4	11.886	3.2918	0.0038231

## Sheet: Ecdysteroids (Ec) signaling
Ecdysteroids (Ec) signaling	VectorBase code	OV_FC	OV_UFC	log2FoldChange	padj	CNS_FC	CNS_UFC	log2FoldChange	padj	FB_FC	FB_UFC	log2FoldChange	padj
Phantom	RPRC009377	587.333	198.686	1.5637	8.31e-18	24.875	3.124	2.9932	0.0017238	55.933	3.996	3.807	6.46e-06
Shade	RPRC006945	7365.7	2872.97	1.3583	7.45e-09	390.184	353.13	0.14396	0.55147	36.308	30.025	0.27413	0.90297
Ec 26-hydroxylase	RPRC009370	42.902	13.446	1.6739	0.0014654	10.347	6.532	0.66355	0.54922	57.059	30.69	0.89467	0.88539
spo-like	RPRC011241	791.477	959.407	-0.2776	0.12488	57.931	26.912	1.1061	0.14334	0.556	0.698	-0.32741	1
Eip75B isoform A	RPRC000853	297.415	313.278	-0.074967	0.86348	373.265	372.812	0.0017523	0.98353	188.328	257.539	-0.45154	0.42911
Eip78C	RPRC009045	23.574	16.728	0.49498	0.52139	6.952	9.001	-0.37276	0.79314	0	0	N/A	N/A
Ec receptor (EcR)	RPRC014174	195.889	156.555	0.32337	0.24832	31.577	25.598	0.30283	0.51636	33.158	30.579	0.11679	1
Ultraspiracle (usp)	RPRC013330	2517.58	1843	0.44998	0.027902	357.677	288.572	0.30972	0.33462	112.463	290.274	-1.368	0.00022324

## Sheet: Trehalose metabolism
Trehalose metabolism	VectorBase code	OV_FC	OV_UFC	log2FoldChange	padj	FB_FC	FB_UFC	log2FoldChange	padj
TRET	RPRC007957	1730.75	22.978	6.235	5.28e-43	1801.4	268.371	2.7468	3.85e-05
Trehalose-6-phosphate synthase	RPRC003010	2156.94	2343.54	-0.1197	0.52001	505.629	203.096	1.3159	0.0001742
TRE-2 (membrane)	RPRC004614	566.944	800.857	-0.49834	0.0040597	141.584	154.989	2.3707	0.52159
TRE-1 (soluble)	RPRC012647	124.93	165.699	-0.40745	0.14463	63.692	102.961	-0.6929	0.21898

## Sheet: Lipid metabolism
Lipid metabolism	VectorBase code	OV_FC	OV_UFC	log2FoldChange	padj	FB_FC	FB_UFC	log2FoldChange	padj
Acyl-CoA-binding protein-2 (RpACBP-2)	RPRC006013	2729.73	3073.8	-0.17127	0.31492	486.131	702.114	-0.53036	0.23956
RpACBP-3	RPRC007218	1126.63	1068.18	0.076859	0.75234	731.047	360.595	1.0196	0.0041118
RpACBP-4	RPRC000475	1008.9	768.072	0.39347	0.017888	124.598	193.724	-0.63672	0.19155
RpACBP-5	RPRC015244	4248.2	5207.64	-0.29378	0.053011	23.9729	3.24066	2.887	0.35873
FAS1	RPRC000123	6.57211	19.9116	-1.5992	0.40413	153.55	33.969	2.1764	0.0043772
FAS2	RPRC000269	347.731	893.342	-1.3612	3.21e-05	27142.5	1122.7	4.5955	1.99e-09
FAS3	RPRC002909	7.91226	55.835	-2.819	9.18e-08	3.31977	2.99035	0.15077	1
Long-chain-acyl-CoA synthetase 1 (RhoprACSL1)	RPRC000439	3635.7	386.938	3.2321	2.46e-103	228.735	75.2559	1.6038	0.59066
RhoprACSL2	RPRC009774	13286.6	14979	-0.17297	0.31289	2929.93	2724.11	0.10508	1
Short-chain ACS1 (RhoprACSS1)	RPRC000574	81.2113	52.3888	0.63242	0.077954	97.3899	1.70026	5.8399	0.14592
RhoprACSS2	RPRC013075	9.86093	12.8443	-0.38133	0.78819	18.0993	2.6184	2.7892	0.015624
Very long-chain ACS 1 (RhoprACSVL1)	RPRC004287	211.896	357.423	-0.41805	0.16205	384.903	790.278	-1.0379	0.0027725
RhoprACSVL2	RPRC004368	27.9586	45.2816	-0.69563	0.17787	112.392	183.374	-0.70625	0.20055
RhoprACSVL3	RPRC005284	1101.77	572.333	0.9449	3.46e-09	103.225	317.262	-1.6199	1.14e-05
RhoprACSVL4	RPRC006560	82.5962	56.4109	0.5501	0.15982	12.7684	21.6311	-0.76053	0.58316
RhoprACSVL5	RPRC009983	1073.07	909.883	0.23799	0.19242	204.817	151.132	0.43852	0.45267
Acyl-CoA synthetase 1 (RhoprACS1)	RPRC000595	480.574	389.787	0.30207	0.36418	167.351	157.804	0.084749	0.96423
RhoprACS2	RPRC001107	4.77057	31.5921	-2.7273	0.058871	1.56045	6.57632	-2.0753	0.37491
RhoprACS3	RPRC001108	0.371083	9.09982	-4.616	0.013931	0	0	N/A	N/A
RhoprACS4	RPRC001190	3.07538	3.57821	-0.21847	1	10.6151	21.0885	-0.99034	0.39105
RhoprACS5	RPRC014409	0	2.42318	N/A	N/A	0	0	N/A	N/A
RhoprACS6	RPRC011278	2.24981	3.1841	-0.50108	0.99147	10.0342	18.11	-0.85186	0.52872
RhoprACS7	RPRC000110	149.529	162.234	-0.11765	0.80435	28.8681	121.236	-2.0703	0.00059073
RhoprACS8	RPRC000533	406.786	897.228	-1.1412	1.35e-11	129.22	256.655	-0.99	0.0098945
RhoprACS9	RPRC004384	2298.21	2990.92	-0.38008	0.012329	643.304	2448.75	-1.9285	5.27e-10
RhoprACS10	RPRC008381	3901.38	3291.14	0.2454	0.12484	3187.9	3052.16	0.062774	0.98779
RhoprACS11	RPRC011528	8639.54	2657.54	1.7009	4.22e-36	672.4	1703.43	-1.3411	2.33e-05
acetyl-CoA-carboxylase (ACC)	RPRC013987	762.768	1629.49	-1.0951	3.54e-11	3210.9	3797.65	-0.24213	0.65821
Secreted PLA2	RPRC004037	534.764	259.568	1.0428	1.12e-08	15.3758	14.1251	0.1224	1
Secreted PLA2	RPRC008617	82.6486	94.133	-0.18771	0.82593	202.165	8.15914	4.631	1.86e-05
Secreted PLA2	RPRC009995	1497.93	1263.94	0.24504	0.33023	412.699	477.073	-0.20912	0.78208
Secreted PLA2	RPRC000104	4.21195	6.91655	-0.71556	0.74822	0.323113	0	N/A	N/A
Secreted PLA2	RPRC008619	52.7491	59.516	-0.17413	0.83699	117.574	10.9448	3.4253	5.07e-12
Platelet activating factor acetylhydrolase	RPRC000142	1833.45	1985.53	-0.11496	0.61454	696.952	457.337	0.6078	0.11707
Ca independent PLPA2	RPRC014687	992.039	1036.53	-0.063295	0.84644	333.5	117.836	1.5009	0.00042054
Ca independent PLPA2	RPRC005021	242.359	157.657	0.62036	0.082529	33.5099	32.6025	0.039604	1
Ca independent PLPA2	RPRC003830	1873.97	1672.47	0.16412	0.38626	462.927	219.637	1.0757	0.0030025
fatty acid elongases	RPRC003507	1604.54	947.389	0.76013	1.1e-06	157.553	177.489	-0.1719	1
fatty acid elongases	RPRC009588	24.5007	43.5337	-0.82931	0.11636	69.6555	40.1696	0.79413	0.75021
fatty acid elongases	RPRC013853	2176.09	1187.27	0.87409	2.54e-07	1276.72	72.8531	4.1313	1.13e-33
SREBP	RPRC014734	2674.92	1252.51	1.0947	3.07e-13	2283.29	1111.45	1.0387	0.0094259
Diacylglycerol kinase	RPRC000725	1077.57	439.36	1.2943	4.1e-16	136.466	325.718	-1.2551	0.00056382
Lipase maturation factor	RPRC001659	2877.23	5328.79	-0.88913	1.13e-10	1405.7	745.849	0.91433	0.0073474
Hydr2 (Lipase activity)	RPRC011996	1560.21	2098.03	-0.42729	0.0053394	452.371	1135.37	-1.3276	4.65e-05
Lipophorin (Lp)	RPRC002125	1.91551	3.38633	-0.82199	0.86693	13287.3	10177.9	0.38461	0.83754
LpR (lipophorin receptor)	RPRC011390	455.65	239.861	0.92573	1.03e-06	142.08	298.508	-1.0711	0.034962
Diacylglycerol O-acyltransferase 1	RPRC003803	3635.69	3889.16	-0.097232	0.65122	977.472	831.886	0.23267	0.68482
Diacylglycerol acyltransferase (RpDGAT)	RPRC000305	5520.57	6893.63	-0.32045	0.031194	310.384	1022.17	-1.7195	1.96e-07
Glycerol-3-phosphate acyltransferase 1 (RhoprGPAT 1)	RPRC002103	1114.19	908.751	0.29403	0.08248	109.107	79.6264	0.45442	0.45277
RhoprGPAT 4	RPRC001583	782.965	1503.42	-0.94123	5.03e-10	286.124	321.278	-0.16718	0.85746
Glycerol-3-phosphate dehydrogenase (GPDH)	RPRC011461	521.77	426.993	-0.12461	0.76256	328.021	107.971	1.6032	0.056747
Glycerol-3-phosphate dehydrogenase (GPDH)	RPRC005747	1173.5	874.358	0.42452	0.049458	915.466	295.446	1.6316	9.49e-07
Monoacylglycerol kinase (MGAT)	RPRC003762	1328.55	1423.64	-0.099732	0.64645	428.792	376.311	0.18835	0.79473
Phosphatidate phosphatase	RPRC010599	1156.72	1798.02	-0.63637	7.69e-05	482.282	529.979	-0.13606	0.88885
Phospholipid/glycerol acyltransferase	RPRC013139	1339.87	544.031	1.3003	3.73e-17	89.8957	76.3497	0.23563	0.76002
Putative neutral lipase	RPRC000003	602.362	578.229	0.05899	0.88807	32.486	31.156	0.060313	1
Putative neutral lipase	RPRC000006	39.493	203.624	-2.3662	6.91e-05	19.908	16.447	0.27554	0.98779
Putative neutral lipase	RPRC000212	3.3765	4.06668	-0.26831	1	10.3368	11.2291	-0.11945	1
Putative acid lipase	RPRC000232	26.0185	31.2685	-0.26517	0.92123	1654.26	1946.53	-0.23472	0.93216
Putative acid lipase	RPRC000233	0.408	2.301	-2.4964	0.6113	0	0	0	0
Putative neutral lipase	RPRC000246	4.305	14.602	-1.7621	0.21922	11.236	3.905	1.5249	0.34232
Putative neutral lipase	RPRC000263	3.14895	20.534	-2.7051	0.002438	3.573	3.56318	0.0039757	1
Putative GDSL-like lipase	RPRC000271	1.989	2.038	-0.034784	1	5.69	2.672	1.0907	0.74437
Putative lipase	RPRC000295	672.805	611.037	0.13893	0.54479	91.942	49.519	0.89275	0.093513
Putative neutral lipase	RPRC000365	10.684	10.092	0.082197	1	0	0	0	0
Putative neutral lipase	RPRC000384	1.197	0	N/A	N/A	0	0	N/A	N/A
Putative neutral lipase	RPRC000474	115.956	59.105	0.030605	0.79987	32.6223	21.559	0.59757	0.91212
Hormone-sensitive lipase	RPRC000497	1251.85	776.291	0.68939	8.95e-06	81.0024	297.141	-1.8751	4.64e-05
RpInaE-2 (Lipase 3)	RPRC000586	199.586	155.045	0.36433	0.16512	10.2081	3.347	1.6087	0.34912
Putative neutral lipase	RPRC000836	2138.29	3498.39	3.6411	0.23485	1.15793	10.933	-3.2391	0.052154
Putative neutral lipase	RPRC001451	159.201	118.003	0.43202	0.39885	7.9816	17.021	-1.0926	0.40312
Putative neutral lipase	RPRC002054	881.726	1046.81	-0.2476	0.24109	7.3747	17.916	-1.2806	0.3238
Brummer lipase	RPRC002097	543.41	631.564	-0.21689	0.56293	1359.4	1987.72	-0.54815	0.29581
Putative neutral lipase	RPRC004324	0.3944	1.429	-1.8576	0.86705	0.323113	0	N/A	N/A
Putative neutral lipase	RPRC006121	1.21	5.528	-2.1917	0.27616	0.646	5.999	-3.2148	0.2022
Putative neutral lipase	RPRC010871	8.18	4.918	0.73396	0.68202	1.083	11.639	-3.4254	0.022297
Putative acid lipase	RPRC011834	11.322	17.302	-0.85132	0.18743	3.772	18.167	-2.2676	0.030615
Putative neutral lipase	RPRC013099	16.167	19.682	-0.28386	0.85454	3.42	2.934	0.22123	1
Fatty acid desaturase (FAD)	RPRC000617	3143.37	1979.06	0.6675	2.98e-06	37965	5661.54	2.7454	2.83e-19
Fatty acid desaturase (FAD)	RPRC009989	2442.81	7.28154	8.3901	1.08e-286	15.8482	0.65276	4.6016	0.00091841
Carnitine O-palmitoytransferase I (CPT-1)	RPRC005639	486.385	2687.85	-2.4663	5.67e-16	1322.43	1262.74	0.066629	0.79042
Carnitine O-palmitoytransferase II (CPT-2)	RPRC008379	3662.62	2117.89	0.79025	1.99e-08	1509.31	1014.49	0.57314	0.13244
Enoyl-CoA hydratase (EOH)	RPRC003563	9534.5	5716.8	0.73795	0.0074032	11151.2	2314.12	2.2687	2.22e-09
Enoyl-CoA hydratase (EOH)	RPRC005720	2655.05	1531.89	0.79343	2.59e-08	535.104	264.526	1.0164	0.0036438
Hydroxyacyl-Coenzyme A dehydrogenase A (HADHA)	RPRC011764	5557.2	4676	0.24908	0.1366	1247.14	1444.32	-0.21178	0.77417
Hydroxyacyl-Coenzyme A dehydrogenase A (HADHA)	RPRC006225	9084.5	5751.01	0.65959	9.69e-05	4004.33	2775.58	0.52877	0.16606
Hydroxyacyl-Coenzyme A dehydrogenase B (HADHB)	RPRC007372	10244.1	3592.56	1.5117	6.24e-18	3560.82	3363.72	0.082149	0.98779
Medium chain Acyl-CoA dehydrogenase (MCAD)	RPRC012869	1027.65	689.87	0.57496	0.00064313	467.05	208.329	1.1647	0.0010134
Short chain Acyl-CoA dehydrogenase (SCAD)	RPRC004042	2072.78	849.386	1.2871	1.77e-18	558.673	355.537	0.652	0.096988
Short chain Acyl-CoA dehydrogenase (SCAD)	RPRC004622	4124.54	3136.31	0.39517	0.0070124	1064.61	2179.38	-1.0336	0.0017858
Very long chain Acyl-CoA dehydrogenase (VLCAD)	RPRC003803	3635.69	3889.16	-0.097232	0.65122	977.472	831.886	0.23267	0.68482

## Sheet: Neuropeptide processing enzymes
Neuropeptide processing enzymes	VectorBase code	OV_FC	OV_UFC	log2FoldChange	padj	CNS_FC	CNS_UFC	log2FoldChange	padj	FB_FC	FB_UFC	log2FoldChange	padj
Signal Peptidase	RPRC009668	6661.24	1923.31	1.7922	2.06e-39	1129.43	1271.54	-0.17098	0.5316	1363.12	1001.88	0.4442	0.2547
Amontillado	RPRC009349	712.563	745.47	-0.065131	0.96849	3335.31	3905.25	-0.22759	0.35661	2.61946	6.174	-1.237	0.68782
Prolyl endopeptidase	RPRC006929	846.424	600.365	0.49554	0.0038182	481.601	400.838	0.26482	0.33095	559.611	361.891	0.62887	0.094187
Carboxypeptidase M (CPM)	RPRC015124	723.152	593.02	0.28622	0.12159	483.769	522.087	-0.10997	0.77733	64.122	64.361	-3.329	0.61046
Furin (Fur) like protease 1	RPRC006957	807.93	992.225	-0.29644	0.094392	524.997	780.674	-0.57241	0.053583	468.945	3492.95	-2.897	2.82e-20
Fur-like protease 2B	RPRC013490	92.971	406.622	-2.1288	1.1e-23	564.948	639.383	-0.17856	0.46291	48.805	139.99	-1.5202	0.12759
Fur-like protease 2A	RPRC002472	437.655	462.194	-0.078703	0.89587	337.408	273.186	0.30461	0.38016	178.724	77.532	1.2049	0.75135

## Sheet: Neuropeptides 
Neuropeptide signaling	VectorBase code	OV_FC	OV_UFC	log2FoldChange	padj	CNS_FC	CNS_UFC	log2FoldChange	padj	FB_FC	FB_UFC	log2FoldChange	padj
Adipokinetic hormone (AKH)	RPRC000416	415.689	9.191	5.4992	4.78e-58	31.341	10.875	1.5271	0.30268	0	0	N/A	N/A
Bursicon alpha	RPRC000797	1.521	1.491	0.028916	1	145.546	243.958	-0.74516	0.028582	0.835	0	N/A	N/A
Bursicon receptor	RPRC001663	148.19	119.762	0.30736	0.3235	37.273	37.064	0.0080952	0.92707	0.556	1.988	-1.837	0.88539
Diuretic hormone 31	RPRC000977	1.223	4.233	-1.7905	0.47445	1425.03	2099.92	-0.55934	0.10735	0.278	3.351	-3.5901	0.45438
Calcitonin-like diuretic hormone receptor 1B (CT/DH-R1B)	RPRC009814	918.63	979.599	-0.092708	0.7241	112.396	90.834	0.30728	0.31569	7.8084	10.326	-0.40325	0.89215
CT/DH-R2	RPRC004753	32.703	40.95	-0.32443	0.6554	100.078	108.122	-0.11153	0.76838	0	0	N/A	N/A
CT/DH-R3	RPRC004735	147.773	96.503	0.61473	0.071347	302.339	321.866	-0.090293	0.71631	7.345	25.111	-1.7735	0.036361
Cardioacceleratory peptide-a (CAPA-a)	RPRC000639	0	0	N/A	N/A	500.103	836.748	-0.74257	0.0050962	0	0	N/A	N/A
Cardioacceleratory peptide-b (CAPA-b)	RPRC000563	9.186	0.766	3.584	0.036562	646.69	922.199	-0.512	0.065183	0	0.326	N/A	N/A
CAPA receptor isoform A	RPRC000516	1.879	2.504	-0.41433	1	2.251	12.08	-2.4242	0.29081	1.53	0	N/A	N/A
Crustacean cardioactive peptide (CCAP)	RPRC000466	734.903	532.34	0.46521	0.0075602	1086.58	1443.81	-0.41009	0.3302	1.158	2.376	-1.0369	0.98779
CCAP receptor 1	RPRC001248	54.624	33.02	0.72619	0.11577	336.648	445.93	-0.40558	0.13197	21.856	24.644	-0.17319	1
CCAP receptor 2	RPRC000969	0	0	N/A	N/A	3.481	3.048	0.19163	0.95525	0	0	N/A	N/A
CCAP receptor 2	RPRC012063	60.474	38.725	0.64304	0.15038	36.259	43.553	-0.26443	0.63192	0	0	N/A	N/A
CNMamide	RPRC010893	0	1.393	N/A	N/A	335.427	412.09	-0.29696	0.31986	0	0	N/A	N/A
CNMamide receptor	RPRC001428	1.925	0.291	2.7243	0.60774	20.568	17.334	0.24677	0.70908	0	1.002	N/A	N/A
Diuretic hormone 44	RPRC000596	2.3	2.504	-0.12241	1	1844.74	2207.23	-0.25882	0.3229	6.137	14.497	-1.24	0.31417
Corticotropin-releasing factor related like diuretic hormone receptor 2 isoform B (CRF/DH-R2B)	RPRC000578	93.048	364.445	-1.9697	9.06e-13	112.132	96.843	0.21148	0.5638	190.132	286.189	-0.58997	0.16722
Eclosion hormone	RPRC014242	0	0	N/A	N/A	4.288	2.814	0.60765	0.78824	0	0	N/A	N/A
Eclosion hormone receptor	RPRC013306	14.087	26.008	-0.88453	0.21521	151.728	163.798	-0.11043	0.74593	0.959	5.217	-2.4437	0.57274
Elevenin-1	RPRC003083	0	1.093	N/A	N/A	0.96	3.118	-1.6991	0.45781	0	0	N/A	N/A
Elevenin-2	RPRC003084	0	1.455	N/A	N/A	2230.82	2883.37	-0.37018	0.35336	0.681	6.307	-3.2118	0.17443
Ecdysis triggering hormone	RPRC014486	1.925	0.547	1.8163	0.75311	7.411	10.837	-0.54819	0.44367	5.398	3.723	0.53587	0.9551
Ecdysis triggering hormone receptor	RPRC000848	14.206	6.426	1.1445	0.26977	20.209	21.035	-0.057753	1	2.132	1.343	0.66637	1
Ecdysis triggering hormone receptor	RPRC008652	4.66	6.421	-0.46247	0.90451	5.799	4.45	0.38177	0.77308	1.695	0	N/A	N/A
FMRFamida	RPRC014988	19.418	17.997	0.10963	0.98544	1102.07	1551.96	-0.49388	0.17753	0	0.971	N/A	N/A
FMRFamida receptor	RPRC001551	1.173	1.782	-0.60309	1	45.92	30.982	0.5677	0.25643	0	0	N/A	N/A
GPA2	RPRC007092	14.099	48.06	-1.7692	0.00055071	1252.08	1403.22	-0.16442	0.59525	446.125	44.955	3.3109	2.16e-12
GPA2/GPB2 receptor	RPRC007243	357.931	576.482	-0.68759	0.00013511	1015.3	1453.34	-0.51746	0.051306	102.157	562.908	-2.4621	4.11e-13
Kinin	RPRC000022	19.452	6.666	1.5449	0.060445	3212.82	3632.74	-0.17722	0.44689	0	1.966	N/A	N/A
Kinin receptor 1	RPRC000494	3.152	5.018	-0.67053	0.81303	153.737	163.933	-0.092649	0.67964	0	0	N/A	N/A
Kinin receptor 2	RPRC008649	1.484	0.591	-1.1948	0.64122	34.424	33.09	-0.017676	0.98605	0	0	N/A	N/A
IDLSRF-like peptide	RPRC000351	0	0.891	N/A	N/A	2151.51	2302.02	-0.097549	0.66737	2.689	2.319	0.21356	1
Ion transport peptide (ITP)	RPRC000519	0.371	2.786	N/A	N/A	82.043	70.239	0.22411	0.5194	4.17	6.895	-0.7257	0.8371
ITP receptor	RPRC004793	94.59	218.9	-1.2105	1.94e-05	262.797	224.846	0.22501	0.45957	48.83	108.393	-1.1504	0.016026
Long Neuropeptide F (LNPF)	RPRC008107	51.861	51.766	0.0026361	1	1602.2	1959.03	-0.29008	0.3537	0.601	1.317	-1.1306	1
Long neuropeptide F receptor 2 (LNPFR-2)	RPRC008894	87.359	132.775	-0.60395	0.049286	249.232	235.11	0.084156	0.78724	0	0	N/A	N/A
Myosuppressin	RPRC000203	16.067	20.143	-0.32623	0.78282	1267.04	1735.81	-0.45414	0.31112	0.323	0.323	0.0026336	1
Natalisin	RPRC003680	4.359	4.014	0.11913	1	220.639	521.778	-1.2418	0.074843	0.278	0	N/A	N/A
Natalisin receptor	RPRC001687	3.57	2.706	0.39989	0.99731	15.695	14.772	0.087399	0.99368	0	0	N/A	N/A
Neuropeptide like precursor 1 (NPL1)	RPRC011668	135.828	479.324	-1.8192	2.61e-20	79315.1	94110.5	-0.24676	0.26507	7.529	16.751	-1.1536	0.42896
NVP-like (NVPL)	RPRC003052	139.424	212.661	-0.60907	0.01445	2479.1	2482.18	-0.0017908	0.85988	0.278	2.395	-3.1053	0.67473
Orcokinin	RPRC014678	0.779	4.322	-2.4721	0.35445	4517.03	4796.41	-0.086583	0.63473	4.249	7.859	-0.88722	0.71718
Proctolin	RPRC000390	0	0.511	N/A	N/A	8060.63	9661.08	-0.26129	0.33009	0.681	1.693	-1.3139	0.9551
FaLPamide/Proctolin receptor	RPRC015267	513.061	443.27	0.21094	0.29824	26.11	28.847	-0.14378	0.97121	25.321	17.095	0.5667	0.685
RYamide	RPRC000461	506.565	508.969	-0.0068313	1	499.243	681.089	-0.4481	0.27818	1.237	3.958	-1.6776	0.68482
Tachykinin	RPRC000843	18.004	17.214	0.06473	1	6899.65	16865.2	-1.2895	0.04152	1.083	2.994	-1.4667	0.77218
Tachykinin 86C receptor-like	RPRC008022	2.755	3.794	-0.46199	0.97048	19.074	32.441	-0.76622	0.16544	0	0	N/A	N/A
Tachykinin 99D receptor-like (fragment)	RPRC003160	3.951	1.684	1.2299	0.66802	26.201	24.271	0.11041	0.78426	0	0	N/A	N/A
Tachykinin 99D receptor-like (fragment)	RPRC000651	0	0.291	N/A	N/A	22.603	27.599	-0.28811	0.59339	0	0	N/A	N/A
5-HT receptor 1a	RPRC010931	181.406	140.432	0.36934	0.38588	57.9922	49.247	0.23582	0.55378	0	0	0	0
5-HT receptor 1b	RPRC008923	41.281	99.687	-1.2719	0.000178	68.1132	70.3893	-0.047423	0.99713	4.666	7.263	-0.63828	0.78874
5-HT receptor 2a (fragment)	RPRC005858	0	0.291	0	0	15.2611	13.8638	0.13854	0.86031	0	0	0	0
5-HT receptor 2a (fragment)	RPRC001892	0	0	0	0	14.3859	13.4811	0.093715	0.84665	0.726	0.349	1.0553	1
5-HT receptor 2b	RPRC000473	24.102	1.799	3.7436	1.22e-05	547.056	798.328	-0.54529	0.03918	6.187	7.744	-0.32399	1
5-HT receptor 7 (fragment)	RPRC001792	2.764	1.738	0.042888	0.9158	46.6467	45.2804	0.042888	0.9158	1.526	7.45	-2.2876	0.30862
5-HT receptor 7 (fragment)	RPRC007788	0.371	2.531	-2.77	0.5491	40.0106	41.6005	-0.056221	1	1.004	9.332	-3.2165	0.06889

## Sheet: Proline metabolism
	VectorBase code	OV_FC	OV_UFC	log2FoldChange	padj	FB_FC	FB_UFC	log2FoldChange	padj
Alanine aminotransferase-like	RPRC006056	2478.11	1526.44	0.69907	1.41e-06	2117.63	4614.2	-1.1236	0.00042073
Proline dehydrogenase (PRODH)	RPRC011234	241.585	219.58	0.13778	0.71271	80.0522	21.4296	1.9013	0.0033528
Cytosol aminopeptidase-like	RPRC012689	1830.19	866.925	1.078	4.52e-13	921.63	489.957	0.91153	0.010313
pyrroline-5-carboxylate dehydrogenase-like (P5CDH)	RPRC001985	3102.88	1127.9	1.46	1.09e-24	168.371	95.9121	0.81186	0.066504
Ornithine aminotransferase-like (OAT)	RPRC009314	11.6868	13.4013	-0.19749	0.94871	72.1277	25.6543	1.4914	0.092698
Pyrroline-5-carboxylate reductase-like (P5CR)	RPRC003932	18.803	36.3159	-0.94964	0.1134	3347.1	2477.37	0.4341	0.35494
Delta-1-pyrroline-5-carboxylate synthase-like (P5CS)	RPRC009981	102.386	396.997	-1.9551	4.34e-11	9743.68	5582.87	0.80346	0.20701
