# Supplementary material for: What happens after a blood meal? A transcriptome analysis of the main tissues involved in egg production in Rhodnius prolixus, an insect vector of Chagas disease
Source: PLoS Negl Trop Dis. 2020 Oct 15;14(10):e0008516. doi: 10.1371/journal.pntd.0008516 (PMC7591069; doi:10.1371/journal.pntd.0008516)
Supplement: S2 Table — Columns are: the gene name we are assigning; VectorBase code–the official gene number in the RproC3 genome assembly; OV_FC, OV_UFC, FB_FC and FB_UFC are the readcount after normalization. Log2FoldChange: log2 (fed condition/unfed condition); p-adj: pvalue after normalization (the smaller the p-adj, the more significant the difference). Excel cell highlights in green: up-regulation in fed condition; excel cell highlights in orange: up-regulation in unfed condition. (XLSX) [file pntd.0008516.s004.xlsx]

## Sheet: Antimicrobial peptides
Antimicrobial peptides	VectorBase code	OV_FC	OV_UFC	log2FoldChange	padj	FB_FC	FB_UFC	log2FoldChange	padj
DEF A	RPRC012185	115.818	0.510682	7.8252	0.0059987	30	8.53846	1.79141	0.14815
DEF B	RPRC004803	292.221	1.19959	7.9284	4.73e-12	217.5	64.9775	1.79525	0.14042
DEF C	RPRC012184	1.11325	2.29476	-2.2464	0.095429	2.26179	5.30516	-1.2299	0.70602
Prolixicin	RPRC013002	606.727	5.89862	6.6845	5.78e-17	111247	28853.5	1.947	0.12256

## Sheet: Imd pathway
Imd pathway	VectorBase code	OV_FC	OV_UFC	log2FoldChange	padj	FB_FC	FB_UFC	log2FoldChange	padj
Fas-associated Death Domain (FADD)	RPRC013858	2070.74	1976.24	0.067391	0.80334	214.187	411.526	-0.94211	0.015386
Caspar	RPRC001459	5039.58	5611.56	-0.1551	0.37636	518.014	949.457	-0.87411	0.014476
Ubc13 (aka Bendless)	RPRC011790	1840.47	1540.72	0.25648	0.18295	360.412	197.653	0.86668	0.02454
Iap2	RPRC007068	1182.62	1037.56	0.18879	0.34087	103.559	86.4786	0.26003	0.76683
Ubc5 (aka Effete)	RPRC005317	2417.79	1816.19	0.41277	0.013994	815.285	2039.03	-1.3225	4.41e-05
Relish	RPRC017358	1150.06	1494.79	-0.37823	0.021963	915.501	260.367	1.814	0.47027
Tak1	RPRC014191	269.372	239.998	0.16658	0.54882	50.263	45.3566	0.14818	1
Uev1A	RPRC011375	6971.25	4347.56	0.68121	5.79e-07	770.632	819.119	-0.088032	0.98779

## Sheet: Toll signaling pathway
Toll signaling pathway	VectorBase code	OV_FC	OV_UFC	log2FoldChange	padj	FB_FC	FB_UFC	log2FoldChange	padj
Cactus	RPRC017349	3928.1	3000.05	0.38884	0.0081514	2484.56	3195.12	-0.36288	0.78816
Pelle	RPRC005685	2691.82	1705.69	0.65823	6.47e-05	505.46	397.97	0.34494	0.47041
Spz	RPRC002634	275.513	254.862	0.11241	0.77544	492.755	335.268	0.55556	0.59217
Tube	RPRC005871	459.409	379.692	0.27495	0.24182	64.8518	88.0012	-0.44038	0.51409
Dorsal	RPRC003790	142.116	225.143	-0.66377	0.0059316	59.6647	61.0645	-0.033458	1
Myd88	RPRC009785	106.332	70.376	0.59542	0.095127	59.9723	25.2746	1.2466	0.036883
Persephone	RPRC010532	288.896	458.066	-0.66501	0.0088272	2756.83	5718.8	-1.0527	0.0011766
Spätzle	RPRC002634	275.513	254.862	0.11241	0.77544	492.755	335.268	0.55556	0.59217

## Sheet: RNA interference
RNA interference	VectorBase code	OV_FC	OV_UFC	log2FoldChange	padj	FB_FC	FB_UFC	log2FoldChange	padj
Loqs	RPRC000198	1860.65	1485.69	0.32468	0.043411	98.7672	59.8635	0.72236	0.1892
Argonaute-3	RPRC013054	278.587	457.524	-0.71572	0.00016908	67.9536	57.3026	0.24595	0.82003
Spindle-e	RPRC008409	0	0.591242	1.4385	0.63453	0	0	NA	NA
R2d2	RPRC000119	2014.19	2160.19	-0.10096	0.62731	251.059	423.938	-0.75583	0.073399
PIWI	RPRC000252	1.15003	1.9125	-0.73379	0.97168	0	0.648903	NA	NA
Armitage	RPRC000215	1086.04	1235.03	-0.18546	0.33254	218.301	158.707	0.45995	0.37354
Dicer-1	RPRC002485	426.138	1114.98	-1.3876	1.33e-09	201.63	198.443	0.022987	1
Argonaute-1	RPRC013696	485.951	509.576	-0.068488	0.93313	33.2841	44.0444	-0.40413	0.60772
Drosha	RPRC013112	683.538	1231.76	-0.84963	5.76e-08	199.057	179.712	0.14749	0.89805
Argonaute-2	RPRC002460	3219.66	4341.11	-0.43115	0.0029298	1142.84	385.715	1.567	9.11e-05
Pasha	RPRC000304	432.991	767.297	-0.82545	1.03e-06	98.9239	345.215	-1.8031	7.27e-07
Dicer-2	RPRC013872	1294.05	2767.16	-1.0965	8.8e-15	434.027	225.787	0.94282	0.16408

## Sheet: Jak-STAT signaling pathway
Jak-STAT signaling pathway	VectorBase code	OV_FC	OV_UFC	log2FoldChange	padj	FB_FC	FB_UFC	log2FoldChange	padj
Socs	RPRC002037	475.68	660.926	-0.4745	0.021662	74.2156	59.7667	0.31238	0.89723
Cbl	RPRC010957	827.755	871.059	-0.073567	0.91755	122.441	75.2762	0.70182	0.22418
Shp	RPRC004483	1193.39	1060.62	0.17016	0.37502	149.737	145.335	0.043051	1
Pias	RPRC002055	814.583	1155.79	-0.50475	0.002201	133.26	155.464	-0.22233	0.73651
Peroxidasin	RPRC004965	464.252	988.784	-1.0907	1.01e-11	428.966	207.914	1.0449	0.004837
Jak	RPRC012987	273.839	449.836	-0.71607	0.00020043	125.389	90.5162	0.47017	0.47814
Stat	RPRC006502	524.91	699.447	-0.41415	0.022202	200.263	269.085	-0.42617	0.3496
Cis	RPRC001962	729.459	600.23	0.28131	0.13942	93.2625	284.4	-1.6086	1.25e-05
Stam	RPRC015396	988.816	1565.96	-0.66327	1.27e-05	654.901	580.42	0.17418	0.8438

## Sheet: Immune regulation
	VectorBase code	OV_FC	OV_UFC	log2FoldChange	padj	FB_FC	FB_UFC	log2FoldChange	padj
Immune regulation
Dnr1	RPRC011962	598.596	626.134	-0.064889	0.86538	799.389	200.737	1.9936	0.001092
Dsp1	RPRC006379	1118.39	1737.34	-0.63545	2.85e-05	405.355	370.769	0.12866	0.92857
SkpA	RPRC011803	4416.36	3660.05	0.271	0.082224	1220.3	798.265	0.6123	0.10291
SLMB	RPRC014551	435.786	339.349	0.36085	0.082059	106.311	48.067	1.1452	0.016635
DCUL1	RPRC009664	1365.04	2481.34	-0.86217	8.58e-07	286.287	263.865	0.11766	0.93915
dUSP36	RPRC001267	1177.95	3146.63	-1.4175	3.86e-23	172.978	115.103	0.58767	0.20773
POSH	RPRC004576	1396.1	1189.73	0.23076	0.40223	143.443	208.659	-0.54067	0.22675
Zfh1	RPRC009393	20.946	118.401	-2.4989	1.81e-12	87.409	200.591	-1.1984	0.001758
Caudal	RPRC000239	0.779	3.097	-1.9912	0.57325	0	0	NA	NA
Cactus	RPRC001023	137.557	302.968	-1.1391	1.14e-07	54.271	374.452	-2.7865	2.57e-14
Socs36E	RPRC002055	814.583	1155.79	-0.50475	0.002201	133.26	155.464	-0.22233	0.73651
Ptp61F	RPRC007783	740.98	794.639	-0.10087	0.70679	126.688	161.302	-0.34848	0.58914
CIS	RPRC001962	729.459	600.23	0.28131	0.13942	93.262	284.4	-1.6086	1.25e-05
SHP2	RPRC004483	1193.39	1060.62	0.17016	0.37502	149.737	145.334	0.043051	1
SOCS	RPRC002037	475.68	660.926	-0.4745	0.021662	74.216	59.767	0.31238	0.89723
Trabid	RPRC005572	464.681	368.759	0.33356	0.359	88.573	46.754	0.92179	0.096501
Nubbin	RPRC009416	32.356	45.988	-0.50723	0.38494	1.292	0	NA	NA
Melanization
Prophenoloxidase (PPO)	RPRC012380	4.767	19.158	-2.0068	0.019085	2337.84	638.64	1.8721	0.0027266
Nitric oxide
Nitric Oxide Synthase (NOS)	RPRC003886	140.819	242.702	-0.78535	0.0020209	4262.77	23.54	7.5005	0.26407
Reactive oxygen species
Duox (Dual oxidase)	RPRC004883	2876.42	101.857	4.8197	3.57e-09	16.385	11.943	0.45625	0.78018
NADPH oxidase 5 (Nox5)	RPRC008329	5239.04	4141.6	0.33912	0.13953	69.357	204.872	-1.5626	7.5e-05
Phospholipase C-β	RPRC014327	547.408	1462.81	-1.4181	1.75e-20	285.561	316.138	-0.14675	0.91056
Peptidoglycan binding proteins and Gram-negative bacteria-binding proteins
GNBP-like	RPRC003210	54.789	37.028	0.56526	0.23489	5664.73	1545.02	1.8744	0.00032891

## Sheet: Peroxidases
Peroxidases	VectorBase code	OV_FC	OV_UFC	log2FoldChange	padj	FB_FC	FB_UFC	log2FoldChange	padj
Peroxidase-like2	RPRC012732	1.15003	0	NA	NA	0.278274	0.979139	-1.815	1
Haem (Heme) peroxidase	RPRC005064	22.6424	49.0724	-1.1159	0.020281	16.7031	6.9332	1.2685	0.32977
	RPRC009148	30.3102	19.2743	0.65313	0.43529	1.9284	0	NA	NA
	RPRC004965	464.252	988.784	-1.0907	1.01e-11	428.966	207.914	1.0449	0.004837
	RPRC000982	87.8468	128.918	-0.5534	0.085878	46.0184	24.9601	0.88259	0.51152
	RPRC006648	653.852	922.954	-0.4973	0.002742	7961.78	1217.44	2.7092	7.23e-06
	RPRC012385	182.051	11.8882	3.9367	1.9e-09	8.68667	66.9878	-2.947	0.0856
	RPRC012999	3.55319	22.3436	-2.6527	0.0016148	4.00056	8.33372	-1.0588	0.67959
	RPRC005268	121.203	151.453	-0.32144	0.29826	6.2616	414.541	-6.0488	1.12e-11
	RPRC013394	95.7404	167.938	-0.81073	0.0069153	16.9684	15.6504	0.11665	1
	RPRC005064	22.6424	49.0724	-1.1159	0.020281	16.7031	6.9332	1.2685	0.32977
	RPRC008321	25.5302	30.1016	-0.23764	0.8158	27.4728	4.64118	2.5654	0.51147
Peroxiredoxin 2540-Drosophila	RPRC015388	362.581	35.1948	3.3649	5.31e-25	33.4444	52.4998	-0.65055	0.63559
Peroxiredoxin 6005-Drosophila	RPRC015401	2248.76	2202.49	0.029991	0.96246	475.619	202.094	1.2348	0.00040237

## Sheet: antioxidant enzymes
	VectorBase code	OV_FC	OV_UFC	log2FoldChange	padj	FB_FC	FB_UFC	log2FoldChange	padj
Catalase	RPRC009934	11625.7	2533.7	2.198	2.41e-40	10246.1	1387.01	2.885	3.87e-08
Thioredoxin peroxidases	RPRC012922	5417.15	2818.67	0.94252	7.56e-06	4189.12	618.409	2.76	3.23e-19
	RPRC007595	9043.25	6223.19	0.53919	9.02e-05	75.5269	85.0399	-0.17115	1
	RPRC011126	2202.85	2068.86	0.090537	0.67475	450.501	139.35	1.6928	7.18e-07
Glutathione peroxidase1	RPRC015008	1740.92	1627.2	0.097458	0.66604	486.254	790.418	-0.70091	0.072501
