# Supplementary material for: What happens after a blood meal? A transcriptome analysis of the main tissues involved in egg production in Rhodnius prolixus, an insect vector of Chagas disease
Source: PLoS Negl Trop Dis. 2020 Oct 15;14(10):e0008516. doi: 10.1371/journal.pntd.0008516 (PMC7591069; doi:10.1371/journal.pntd.0008516)
Supplement: S3 Table — (XLSX) [file pntd.0008516.s005.xlsx]

## Sheet: Hoja1
Gene name	ID	Primer sequences	Amplicon	Amplification	Curve slope	y intercept	r2
Fatty acid synthase	RPRC000269	GTGTTCCACCGAACGCTTAT CATTTTCGGCTACGTGGTTT	238	97	-3.4019	23.21	0.9938
Trehalose Transporter	RPRC007957	CAGCCATCATTGTCGGTCTA GAACTGGCCAAAGGTATCCA	199	97	-3.397	23.25	0.8481
Trehalose-6-phosphate synthase	RPRC003010	TTGGAACAAAGGCAGAGCTT GCTGTCCGTAGAAGGCAGAC	208	90	-3.6411	26.8	0.9326
Vitellogenin-1	RPRC013511	TTGCTAGTCGCATGAACCTG TTTAGTGGTGCATCGCTCTG	178	93	-3.507	13.7	0.9167
SREBP	RPRC014734	CAAACGCAACATGCACAAC CTGGTGACCACGCAAAGTAG	205	99	-3.343	22.98	0.9107
Lipophorin Receptor	RPRC011390	CTCGATGAACCGAGAGCAAT ATTCAGTTTGGCGTCTACCC	204	105	-3.20459	21.33	0.9589
Trehalase-1	RPRC012647	GCATGGTACTTGGCTCGATT AGAAACCGGTAAGCCACCTT	184	97	-3.404	24.1	0.9133
Actin	RPRC009875	AGAGAAAAGATGACGCAGATAATGT ATATCCCTAACAATTTCACGTTCG	290	97	-3.4082	21.47	0.902
