# Supplementary material for: What happens after a blood meal? A transcriptome analysis of the main tissues involved in egg production in Rhodnius prolixus, an insect vector of Chagas disease
Source: PLoS Negl Trop Dis. 2020 Oct 15;14(10):e0008516. doi: 10.1371/journal.pntd.0008516 (PMC7591069; doi:10.1371/journal.pntd.0008516)
Supplement: S4 Table — The analysis was performed using KEGG database [180]. Statistical method: hypergeometric test [17]. (XLSX) [file pntd.0008516.s006.xlsx]

## Sheet: Amino acids metabolism
##Databases: KEGG PATHWAY- FB_FC vs. FB_UFC
##Statistical test method: hypergeometric test / Fisher's exact test
##FDR correction method: Benjamini and Hochberg
#Term	Database	ID	Input number	Background number	P-Value	Corrected P-Value	Input	KEGG_ID/KO	Entrez_ID	Hyperlink
Arginine biosynthesis	KEGG PATHWAY	dme00220	6	14	0.000333295	0.00124361	RPRC013946|RPRC000758|RPRC005015|RPRC004447|RPRC005070|RPRC008270	dme:Dmel_CG1743|dme:Dmel_CG1743|dme:Dmel_CG8430|dme:Dmel_CG42708|dme:Dmel_CG5320|dme:Dmel_CG1743|	32087|32087|36782|36396|42832|32087|	http://www.genome.jp/kegg-bin/show_pathway?dme00220/dme:Dmel_CG42708%09red/dme:Dmel_CG5320%09red/dme:Dmel_CG8430%09red/dme:Dmel_CG1743%09red
Arginine and proline metabolism	KEGG PATHWAY	dme00330	8	47	0.00587332	0.0145556	RPRC011234|RPRC012689|RPRC014159|RPRC005015|RPRC003294|RPRC003924|RPRC001223|RPRC002940	dme:Dmel_CG1417|dme:Dmel_CG32351|dme:Dmel_CG8327|dme:Dmel_CG8430|dme:Dmel_CG3752|dme:Dmel_CG3752|dme:Dmel_CG5029|dme:Dmel_CG9629|	33117|326209|41167|36782|34256|34256|34396|40097|	http://www.genome.jp/kegg-bin/show_pathway?dme00330/dme:Dmel_CG9629%09red/dme:Dmel_CG1417%09red/dme:Dmel_CG5029%09red/dme:Dmel_CG8430%09red/dme:Dmel_CG8327%09red/dme:Dmel_CG32351%09red/dme:Dmel_CG3752%09red
Biosynthesis of amino acids	KEGG PATHWAY	dme01230	20	64	4.28448e-09	6.87939e-08	RPRC009817|RPRC005015|RPRC015273|RPRC006550|RPRC013461|RPRC006547|RPRC000758|RPRC011161|RPRC013946|RPRC008452|RPRC009061|RPRC003241|RPRC012271|RPRC013417|RPRC002940|RPRC008178|RPRC008535|RPRC001246|RPRC015232|RPRC008270	dme:Dmel_CG6058|dme:Dmel_CG8430|dme:Dmel_CG1673|dme:Dmel_CG7070|dme:Dmel_CG3861|dme:Dmel_CG11899|dme:Dmel_CG1743|dme:Dmel_CG3127|dme:Dmel_CG1743|dme:Dmel_CG1516|dme:Dmel_CG6767|dme:Dmel_CG3705|dme:Dmel_CG9244|dme:Dmel_CG6287|dme:Dmel_CG9629|dme:Dmel_CG8036|dme:Dmel_CG7176|dme:Dmel_CG6342|dme:Dmel_CG7176|dme:Dmel_CG1743|	43183|36782|32297|42620|31579|46391|32087|33461|32087|36020|39132|39085|44149|34554|40097|41027|44291|41269|44291|32087|	http://www.genome.jp/kegg-bin/show_pathway?dme01230/dme:Dmel_CG6342%09red/dme:Dmel_CG6287%09red/dme:Dmel_CG1516%09red/dme:Dmel_CG3705%09red/dme:Dmel_CG6058%09red/dme:Dmel_CG3861%09red/dme:Dmel_CG3127%09red/dme:Dmel_CG9629%09red/dme:Dmel_CG8430%09red/dme:Dmel_CG11899%09red/dme:Dmel_CG7176%09red/dme:Dmel_CG1673%09red/dme:Dmel_CG9244%09red/dme:Dmel_CG6767%09red/dme:Dmel_CG1743%09red/dme:Dmel_CG7070%…
Tryptophan metabolism	KEGG PATHWAY	dme00380	10	19	8.12925e-07	8.42485e-06	RPRC006890|RPRC007907|RPRC003294|RPRC003924|RPRC004566|RPRC009934|RPRC002940|RPRC003563|RPRC009424|RPRC007496	dme:Dmel_CG9542|dme:Dmel_CG6871|dme:Dmel_CG3752|dme:Dmel_CG3752|dme:Dmel_CG2155|dme:Dmel_CG6871|dme:Dmel_CG9629|dme:Dmel_CG6543|dme:Dmel_CG9547|dme:Dmel_CG10932|	33907|40048|34256|34256|32026|40048|40097|36536|33911|31695|	http://www.genome.jp/kegg-bin/show_pathway?dme00380/dme:Dmel_CG10932%09red/dme:Dmel_CG9629%09red/dme:Dmel_CG6543%09red/dme:Dmel_CG9547%09red/dme:Dmel_CG9542%09red/dme:Dmel_CG2155%09red/dme:Dmel_CG6871%09red/dme:Dmel_CG3752%09red
Glycine, serine and threonine metabolism	KEGG PATHWAY	dme00260	8	28	0.000338176	0.00124361	RPRC006547|RPRC003241|RPRC011281|RPRC011059|RPRC012065|RPRC013417|RPRC002940|RPRC014739	dme:Dmel_CG11899|dme:Dmel_CG3705|dme:Dmel_CG3017|dme:Dmel_CG9886|dme:Dmel_CG3999|dme:Dmel_CG6287|dme:Dmel_CG9629|dme:Dmel_CG7430|	46391|39085|37815|33431|41253|34554|40097|39988|	http://www.genome.jp/kegg-bin/show_pathway?dme00260/dme:Dmel_CG9886%09red/dme:Dmel_CG3705%09red/dme:Dmel_CG3017%09red/dme:Dmel_CG3999%09red/dme:Dmel_CG7430%09red/dme:Dmel_CG9629%09red/dme:Dmel_CG6287%09red/dme:Dmel_CG11899%09red
Cysteine and methionine metabolism	KEGG PATHWAY	dme00270	8	32	0.000719416	0.00248526	RPRC015273|RPRC009709|RPRC014159|RPRC005015|RPRC007559|RPRC001223|RPRC003720|RPRC001276	dme:Dmel_CG1673|dme:Dmel_CG9977|dme:Dmel_CG8327|dme:Dmel_CG8430|dme:Dmel_CG7998|dme:Dmel_CG5029|dme:Dmel_CG4802|dme:Dmel_CG5362|	32297|38342|41167|36782|42185|34396|36955|34414|	http://www.genome.jp/kegg-bin/show_pathway?dme00270/dme:Dmel_CG5362%09red/dme:Dmel_CG7998%09red/dme:Dmel_CG4802%09red/dme:Dmel_CG1673%09red/dme:Dmel_CG5029%09red/dme:Dmel_CG8430%09red/dme:Dmel_CG8327%09red/dme:Dmel_CG9977%09red
Valine, leucine and isoleucine degradation	KEGG PATHWAY	dme00280	15	32	4.82764e-09	6.87939e-08	RPRC005641|RPRC007199|RPRC012869|RPRC010524|RPRC003294|RPRC003924|RPRC003563|RPRC007961|RPRC002940|RPRC015273|RPRC007297|RPRC014739|RPRC007496|RPRC004946|RPRC002994	dme:Dmel_CG10399|dme:Dmel_CG5599|dme:Dmel_CG12262|dme:Dmel_CG15093|dme:Dmel_CG3752|dme:Dmel_CG3752|dme:Dmel_CG6543|dme:Dmel_CG1140|dme:Dmel_CG9629|dme:Dmel_CG1673|dme:Dmel_CG7433|dme:Dmel_CG7430|dme:Dmel_CG10932|dme:Dmel_CG4600|dme:Dmel_CG7113|	33978|32441|38864|37166|34256|34256|36536|38261|40097|32297|40188|39988|31695|34313|32789|	http://www.genome.jp/kegg-bin/show_pathway?dme00280/dme:Dmel_CG6543%09red/dme:Dmel_CG7113%09red/dme:Dmel_CG10399%09red/dme:Dmel_CG10932%09red/dme:Dmel_CG7430%09red/dme:Dmel_CG9629%09red/dme:Dmel_CG7433%09red/dme:Dmel_CG5599%09red/dme:Dmel_CG1673%09red/dme:Dmel_CG1140%09red/dme:Dmel_CG15093%09red/dme:Dmel_CG12262%09red/dme:Dmel_CG4600%09red/dme:Dmel_CG3752%09red
Alanine, aspartate and glutamate metabolism	KEGG PATHWAY	dme00250	7	29	0.00183021	0.00579567	RPRC013946|RPRC000758|RPRC005015|RPRC004447|RPRC005070|RPRC007297|RPRC008270	dme:Dmel_CG1743|dme:Dmel_CG1743|dme:Dmel_CG8430|dme:Dmel_CG42708|dme:Dmel_CG5320|dme:Dmel_CG7433|dme:Dmel_CG1743|	32087|32087|36782|36396|42832|40188|32087|	http://www.genome.jp/kegg-bin/show_pathway?dme00250/dme:Dmel_CG42708%09red/dme:Dmel_CG5320%09red/dme:Dmel_CG7433%09red/dme:Dmel_CG8430%09red/dme:Dmel_CG1743%09red
Tyrosine metabolism	KEGG PATHWAY	dme00350	5	16	0.00328011	0.00890315	RPRC005015|RPRC002910|RPRC014626|RPRC003878|RPRC007572	dme:Dmel_CG8430|dme:Dmel_CG11140|dme:Dmel_CG9363|dme:Dmel_CG11796|dme:Dmel_CG4779|	36782|45398|41133|40263|34552|	http://www.genome.jp/kegg-bin/show_pathway?dme00350/dme:Dmel_CG11796%09red/dme:Dmel_CG4779%09red/dme:Dmel_CG8430%09red/dme:Dmel_CG11140%09red/dme:Dmel_CG9363%09red
Phenylalanine metabolism	KEGG PATHWAY	dme00360	3	7	0.0116181	0.02499	RPRC005015|RPRC002910|RPRC003878	dme:Dmel_CG8430|dme:Dmel_CG11140|dme:Dmel_CG11796|	36782|45398|40263|	http://www.genome.jp/kegg-bin/show_pathway?dme00360/dme:Dmel_CG11796%09red/dme:Dmel_CG8430%09red/dme:Dmel_CG11140%09red

## Sheet: Glycolysis-Pyruvate pathways 
##Databases: KEGG PATHWAY
##Statistical test method: hypergeometric test / Fisher's exact test
##FDR correction method: Benjamini and Hochberg
#Term	Database	ID	Input number	Background number	P-Value	Corrected P-Value	Input	KEGG_ID/KO	Entrez_ID	Hyperlink
Glycolysis / Gluconeogenesis	KEGG PATHWAY	dme00010	19	53	1.1434e-10	1.62168e-09	RPRC002859|RPRC015074|RPRC005553|RPRC006550|RPRC011763|RPRC010464|RPRC011161|RPRC014679|RPRC005514|RPRC003294|RPRC003924|RPRC009817|RPRC002940|RPRC011963|RPRC011959|RPRC002910|RPRC010918|RPRC014739|RPRC002922	dme:Dmel_CG10467|dme:Dmel_CG11876|dme:Dmel_CG31692|dme:Dmel_CG7070|dme:Dmel_CG5261|dme:Dmel_CG7010|dme:Dmel_CG3127|dme:Dmel_CG6650|dme:Dmel_CG2767|dme:Dmel_CG3752|dme:Dmel_CG3752|dme:Dmel_CG6058|dme:Dmel_CG9629|dme:Dmel_CG8251|dme:Dmel_CG5165|dme:Dmel_CG11140|dme:Dmel_CG17725|dme:Dmel_CG7430|dme:Dmel_CG8073|		http://www.genome.jp/kegg-bin/show_pathway?dme00010/dme:Dmel_CG8251%09red/dme:Dmel_CG11140%09red/dme:Dmel_CG5165%09red/dme:Dmel_CG7010%09red/dme:Dmel_CG7430%09red/dme:Dmel_CG2767%09red/dme:Dmel_CG3127%09red/dme:Dmel_CG8073%09red/dme:Dmel_CG6058%09red/dme:Dmel_CG31692%09red/dme:Dmel_CG11876%09red/dme:Dmel_CG9629%09red/dme:Dmel_CG10467%09red/dme:Dmel_CG17725%09red/dme:Dmel_CG6650%09red/dme:Dmel_CG7…
Pyruvate metabolism	KEGG PATHWAY	dme00620	14	45	9.43208e-07	8.96048e-06	RPRC011763|RPRC015074|RPRC003924|RPRC006550|RPRC010464|RPRC003403|RPRC008452|RPRC003294|RPRC007559|RPRC002940|RPRC010918|RPRC014739|RPRC007496|RPRC001276	dme:Dmel_CG5261|dme:Dmel_CG11876|dme:Dmel_CG3752|dme:Dmel_CG7070|dme:Dmel_CG7010|dme:Dmel_CG1707|dme:Dmel_CG1516|dme:Dmel_CG3752|dme:Dmel_CG7998|dme:Dmel_CG9629|dme:Dmel_CG17725|dme:Dmel_CG7430|dme:Dmel_CG10932|dme:Dmel_CG5362|	34021|43437|34256|42620|31406|35656|36020|34256|42185|40097|37131|39988|31695|34414|	http://www.genome.jp/kegg-bin/show_pathway?dme00620/dme:Dmel_CG1516%09red/dme:Dmel_CG5261%09red/dme:Dmel_CG7430%09red/dme:Dmel_CG7010%09red/dme:Dmel_CG5362%09red/dme:Dmel_CG9629%09red/dme:Dmel_CG7998%09red/dme:Dmel_CG11876%09red/dme:Dmel_CG1707%09red/dme:Dmel_CG17725%09red/dme:Dmel_CG7070%09red/dme:Dmel_CG10932%09red/dme:Dmel_CG3752%09red
