# Supplementary material for: What happens after a blood meal? A transcriptome analysis of the main tissues involved in egg production in Rhodnius prolixus, an insect vector of Chagas disease
Source: PLoS Negl Trop Dis. 2020 Oct 15;14(10):e0008516. doi: 10.1371/journal.pntd.0008516 (PMC7591069; doi:10.1371/journal.pntd.0008516)
Supplement: S5 Table — The analysis was performed using KEGG database [180]. Statistical method: hypergeometric test [17]. (XLSX) [file pntd.0008516.s007.xlsx]

## Sheet: Amino acids metabolism
##Databases: KEGG PATHWAY-OV_FC vs. OV_UFC
##Statistical test method: hypergeometric test / Fisher's exact test
##FDR correction method: Benjamini and Hochberg
#Term	Database	ID	Input number	Background number	P-Value	Corrected P-Value	Input	KEGG_ID/KO	Entrez_ID	Hyperlink
Biosynthesis of amino acids	KEGG PATHWAY	dme01230	23	64	0.000119411	0.000226979	RPRC010552|RPRC009777|RPRC001246|RPRC013461|RPRC011161|RPRC009553|RPRC005640|RPRC012572|RPRC005826|RPRC013484|RPRC009816|RPRC008535|RPRC002940|RPRC015273|RPRC010963|RPRC008483|RPRC012101|RPRC006056|RPRC012271|RPRC013417|RPRC015232|RPRC014329|RPRC005281	dme:Dmel_CG2827|dme:Dmel_CG4233|dme:Dmel_CG6342|dme:Dmel_CG3861|dme:Dmel_CG3127|dme:Dmel_CG30499|dme:Dmel_CG6009|dme:Dmel_CG5345|dme:Dmel_CG1721|dme:Dmel_CG17654|dme:Dmel_CG6058|dme:Dmel_CG7176|dme:Dmel_CG9629|dme:Dmel_CG1673|dme:Dmel_CG6465|dme:Dmel_CG3011|dme:Dmel_CG2674|dme:Dmel_CG1640|dme:Dmel_CG9244|dme:Dmel_CG6287|dme:Dmel_CG7176|dme:Dmel_CG12233|dme:Dmel_CG1753|	37804|33373|41269|31579|33461|35692|42284|37143|43447|33351|43183|44291|40097|32297|41274|31524|48552|32292|44149|34554|44291|32940|33081|	http://www.genome.jp/kegg-bin/show_pathway?dme01230/dme:Dmel_CG3861%09red/dme:Dmel_CG2827%09red/dme:Dmel_CG12233%09red/dme:Dmel_CG6287%09red/dme:Dmel_CG5345%09red/dme:Dmel_CG2674%09red/dme:Dmel_CG6342%09red/dme:Dmel_CG4233%09red/dme:Dmel_CG30499%09red/dme:Dmel_CG6058%09red/dme:Dmel_CG1673%09red/dme:Dmel_CG3011%09red/dme:Dmel_CG1753%09red/dme:Dmel_CG17654%09red/dme:Dmel_CG7176%09red/dme:Dmel_CG962…
Tryptophan metabolism	KEGG PATHWAY	dme00380	13	19	4.67844e-05	0.000283046	RPRC006890|RPRC001714|RPRC009840|RPRC010688|RPRC006225|RPRC009934|RPRC003294|RPRC003924|RPRC003563|RPRC007907|RPRC002940|RPRC009424|RPRC007496	dme:Dmel_CG9542|dme:Dmel_CG1555|dme:Dmel_CG3318|dme:Dmel_CG9149|dme:Dmel_CG4389|dme:Dmel_CG6871|dme:Dmel_CG3752|dme:Dmel_CG3752|dme:Dmel_CG6543|dme:Dmel_CG6871|dme:Dmel_CG9629|dme:Dmel_CG9547|dme:Dmel_CG10932|	33907|35724|37867|38147|34276|40048|34256|34256|36536|40048|40097|33911|31695|	http://www.genome.jp/kegg-bin/show_pathway?dme00380/dme:Dmel_CG4389%09red/dme:Dmel_CG10932%09red/dme:Dmel_CG9149%09red/dme:Dmel_CG3318%09red/dme:Dmel_CG9629%09red/dme:Dmel_CG6543%09red/dme:Dmel_CG9547%09red/dme:Dmel_CG1555%09red/dme:Dmel_CG9542%09red/dme:Dmel_CG6871%09red/dme:Dmel_CG3752%09red
Lysine degradation	KEGG PATHWAY	dme00310	10	32	0.0268353	0.0676473	RPRC010688|RPRC015292|RPRC006225|RPRC007496|RPRC003294|RPRC003924|RPRC003563|RPRC002940|RPRC009424|RPRC006378	dme:Dmel_CG9149|dme:Dmel_CG43665|dme:Dmel_CG4389|dme:Dmel_CG10932|dme:Dmel_CG3752|dme:Dmel_CG3752|dme:Dmel_CG6543|dme:Dmel_CG9629|dme:Dmel_CG9547|dme:Dmel_CG3307|	38147|41843|34276|31695|34256|34256|36536|40097|33911|41743|	http://www.genome.jp/kegg-bin/show_pathway?dme00310/dme:Dmel_CG4389%09red/dme:Dmel_CG3307%09red/dme:Dmel_CG10932%09red/dme:Dmel_CG9149%09red/dme:Dmel_CG9629%09red/dme:Dmel_CG6543%09red/dme:Dmel_CG9547%09red/dme:Dmel_CG3752%09red/dme:Dmel_CG43665%09red
Valine, leucine and isoleucine degradation	KEGG PATHWAY	dme00280	25	32	2.48418e-09	3.33984e-08	RPRC002994|RPRC004042|RPRC007884|RPRC014488|RPRC005641|RPRC004599|RPRC012733|RPRC012191|RPRC002885|RPRC010524|RPRC007372|RPRC010688|RPRC003294|RPRC003924|RPRC002940|RPRC007493|RPRC007496|RPRC007961|RPRC015273|RPRC012869|RPRC006225|RPRC004622|RPRC003563|RPRC014739|RPRC004946	dme:Dmel_CG7113|dme:Dmel_CG4703|dme:Dmel_CG4311|dme:Dmel_CG3267|dme:Dmel_CG10399|dme:Dmel_CG4747|dme:Dmel_CG5044|dme:Dmel_CG8199|dme:Dmel_CG17896|dme:Dmel_CG15093|dme:Dmel_CG4581|dme:Dmel_CG9149|dme:Dmel_CG3752|dme:Dmel_CG3752|dme:Dmel_CG9629|dme:Dmel_CG17691|dme:Dmel_CG10932|dme:Dmel_CG1140|dme:Dmel_CG1673|dme:Dmel_CG12262|dme:Dmel_CG4389|dme:Dmel_CG12262|dme:Dmel_CG6543|dme:Dmel_CG7430|dme:Dmel…	32789|42364|44154|59261|33978|192507|41869|41149|30995|37166|37784|38147|34256|34256|40097|3355069|31695|38261|32297|38864|34276|38864|36536|39988|34313|	http://www.genome.jp/kegg-bin/show_pathway?dme00280/dme:Dmel_CG4581%09red/dme:Dmel_CG9629%09red/dme:Dmel_CG4747%09red/dme:Dmel_CG4600%09red/dme:Dmel_CG4311%09red/dme:Dmel_CG4703%09red/dme:Dmel_CG10399%09red/dme:Dmel_CG5044%09red/dme:Dmel_CG7430%09red/dme:Dmel_CG1673%09red/dme:Dmel_CG3267%09red/dme:Dmel_CG1140%09red/dme:Dmel_CG17896%09red/dme:Dmel_CG4389%09red/dme:Dmel_CG10932%09red/dme:Dmel_CG914…
beta-Alanine metabolism	KEGG PATHWAY	dme00410	12	18	0.00010953	0.000631103	RPRC012869|RPRC007936|RPRC004622|RPRC003294|RPRC010309|RPRC003924|RPRC003563|RPRC002940|RPRC012733|RPRC002380|RPRC006225|RPRC002885	dme:Dmel_CG12262|dme:Dmel_CG3027|dme:Dmel_CG12262|dme:Dmel_CG3752|dme:Dmel_CG17337|dme:Dmel_CG3752|dme:Dmel_CG6543|dme:Dmel_CG9629|dme:Dmel_CG5044|dme:Dmel_CG1411|dme:Dmel_CG4389|dme:Dmel_CG17896|	38864|40916|38864|34256|35507|34256|36536|40097|41869|40675|34276|30995|	http://www.genome.jp/kegg-bin/show_pathway?dme00410/dme:Dmel_CG4389%09red/dme:Dmel_CG17337%09red/dme:Dmel_CG1411%09red/dme:Dmel_CG5044%09red/dme:Dmel_CG9629%09red/dme:Dmel_CG6543%09red/dme:Dmel_CG3027%09red/dme:Dmel_CG17896%09red/dme:Dmel_CG12262%09red/dme:Dmel_CG3752%09red
Cysteine and methionine metabolism	KEGG PATHWAY	dme00270	15	32	0.000309828	0.00147233	RPRC009709|RPRC001945|RPRC015273|RPRC012572|RPRC012101|RPRC001276|RPRC009777|RPRC005741|RPRC005315|RPRC005880|RPRC011336|RPRC003720|RPRC007559|RPRC005281|RPRC010810	dme:Dmel_CG9977|dme:Dmel_CG7998|dme:Dmel_CG1673|dme:Dmel_CG5345|dme:Dmel_CG2674|dme:Dmel_CG5362|dme:Dmel_CG4233|dme:Dmel_CG5493|dme:Dmel_CG11334|dme:Dmel_CG11654|dme:Dmel_CG9977|dme:Dmel_CG4802|dme:Dmel_CG7998|dme:Dmel_CG1753|dme:Dmel_CG4919|	38342|42185|32297|37143|48552|34414|33373|37139|43713|32471|38342|36955|42185|33081|248194|	http://www.genome.jp/kegg-bin/show_pathway?dme00270/dme:Dmel_CG4233%09red/dme:Dmel_CG5362%09red/dme:Dmel_CG11334%09red/dme:Dmel_CG7998%09red/dme:Dmel_CG5345%09red/dme:Dmel_CG4802%09red/dme:Dmel_CG1673%09red/dme:Dmel_CG9977%09red/dme:Dmel_CG2674%09red/dme:Dmel_CG11654%09red/dme:Dmel_CG4919%09red/dme:Dmel_CG1753%09red/dme:Dmel_CG5493%09red
Propanoate metabolism	KEGG PATHWAY	dme00640	12	21	0.000316369	0.00147233	RPRC002969|RPRC012869|RPRC010688|RPRC006225|RPRC004622|RPRC003563|RPRC012733|RPRC007493|RPRC012191|RPRC014739|RPRC007496|RPRC002885	dme:Dmel_CG11963|dme:Dmel_CG12262|dme:Dmel_CG9149|dme:Dmel_CG4389|dme:Dmel_CG12262|dme:Dmel_CG6543|dme:Dmel_CG5044|dme:Dmel_CG17691|dme:Dmel_CG8199|dme:Dmel_CG7430|dme:Dmel_CG10932|dme:Dmel_CG17896|	41067|38864|38147|34276|38864|36536|41869|3355069|41149|39988|31695|30995|	http://www.genome.jp/kegg-bin/show_pathway?dme00640/dme:Dmel_CG4389%09red/dme:Dmel_CG5044%09red/dme:Dmel_CG11963%09red/dme:Dmel_CG17896%09red/dme:Dmel_CG10932%09red/dme:Dmel_CG9149%09red/dme:Dmel_CG7430%09red/dme:Dmel_CG6543%09red/dme:Dmel_CG17691%09red/dme:Dmel_CG8199%09red/dme:Dmel_CG12262%09red
Butanoate metabolism	KEGG PATHWAY	dme00650	10	16	0.000595504	0.00266874	RPRC004042|RPRC007961|RPRC010688|RPRC006225|RPRC007884|RPRC007496|RPRC003563|RPRC005641|RPRC015099|RPRC004289	dme:Dmel_CG4703|dme:Dmel_CG1140|dme:Dmel_CG9149|dme:Dmel_CG4389|dme:Dmel_CG4311|dme:Dmel_CG10932|dme:Dmel_CG6543|dme:Dmel_CG10399|dme:Dmel_CG4685|dme:Dmel_CG10639|	42364|38261|38147|34276|44154|31695|36536|33978|43092|35156|	http://www.genome.jp/kegg-bin/show_pathway?dme00650/dme:Dmel_CG4311%09red/dme:Dmel_CG4389%09red/dme:Dmel_CG4703%09red/dme:Dmel_CG10399%09red/dme:Dmel_CG10932%09red/dme:Dmel_CG9149%09red/dme:Dmel_CG6543%09red/dme:Dmel_CG4685%09red/dme:Dmel_CG1140%09red/dme:Dmel_CG10639%09red

## Sheet: Glycolysis-Pyruvate pathways
##Databases: KEGG PATHWAY
##Statistical test method: hypergeometric test / Fisher's exact test
##FDR correction method: Benjamini and Hochberg
#Term	Database	ID	Input number	Background number	P-Value	Corrected P-Value	Input	KEGG_ID/KO	Entrez_ID	Hyperlink
Pyruvate metabolism	KEGG PATHWAY	dme00620	16	45	0.00213023	0.00805493	RPRC011763|RPRC001945|RPRC002940|RPRC010688|RPRC008698|RPRC010464|RPRC003403|RPRC011604|RPRC008762|RPRC003294|RPRC007559|RPRC003924|RPRC010918|RPRC014739|RPRC007496|RPRC001276	dme:Dmel_CG5261|dme:Dmel_CG7998|dme:Dmel_CG9629|dme:Dmel_CG9149|dme:Dmel_CG10120|dme:Dmel_CG7010|dme:Dmel_CG1707|dme:Dmel_CG5889|dme:Dmel_CG4094|dme:Dmel_CG3752|dme:Dmel_CG7998|dme:Dmel_CG3752|dme:Dmel_CG17725|dme:Dmel_CG7430|dme:Dmel_CG10932|dme:Dmel_CG5362|	34021|42185|40097|38147|47173|31406|35656|43936|31605|34256|42185|34256|37131|39988|31695|34414|	http://www.genome.jp/kegg-bin/show_pathway?dme00620/dme:Dmel_CG10120%09red/dme:Dmel_CG5261%09red/dme:Dmel_CG4094%09red/dme:Dmel_CG5362%09red/dme:Dmel_CG7010%09red/dme:Dmel_CG9149%09red/dme:Dmel_CG7430%09red/dme:Dmel_CG9629%09red/dme:Dmel_CG7998%09red/dme:Dmel_CG10932%09red/dme:Dmel_CG1707%09red/dme:Dmel_CG17725%09red/dme:Dmel_CG5889%09red/dme:Dmel_CG3752%09red
Glycolysis / Gluconeogenesis	KEGG PATHWAY	dme00010	16	53	0.00784527	0.024981	RPRC011763|RPRC005553|RPRC002940|RPRC013817|RPRC010464|RPRC014807|RPRC013484|RPRC009816|RPRC003294|RPRC005141|RPRC003924|RPRC005826|RPRC010918|RPRC014739|RPRC011161|RPRC009866	dme:Dmel_CG5261|dme:Dmel_CG31692|dme:Dmel_CG9629|dme:Dmel_CG6598|dme:Dmel_CG7010|dme:Dmel_CG4123|dme:Dmel_CG17654|dme:Dmel_CG6058|dme:Dmel_CG3752|dme:Dmel_CG9008|dme:Dmel_CG3752|dme:Dmel_CG1721|dme:Dmel_CG17725|dme:Dmel_CG7430|dme:Dmel_CG3127|dme:Dmel_CG2767|	34021|35265|40097|41311|31406|39841|33351|43183|34256|34779|34256|43447|37131|39988|33461|40946|	http://www.genome.jp/kegg-bin/show_pathway?dme00010/dme:Dmel_CG2767%09red/dme:Dmel_CG7430%09red/dme:Dmel_CG6058%09red/dme:Dmel_CG7010%09red/dme:Dmel_CG1721%09red/dme:Dmel_CG6598%09red/dme:Dmel_CG3127%09red/dme:Dmel_CG9629%09red/dme:Dmel_CG17654%09red/dme:Dmel_CG31692%09red/dme:Dmel_CG4123%09red/dme:Dmel_CG17725%09red/dme:Dmel_CG9008%09red/dme:Dmel_CG5261%09red/dme:Dmel_CG3752%09red
